# Supplementary material for: Correction: Reversal of Ischemic Cardiomyopathy with Sca-1+ Stem Cells Modified with Multiple Growth Factors
Source: PLoS One. 2020 Feb 11;15(2):e0229293. doi: 10.1371/journal.pone.0229293 (PMC7012422; doi:10.1371/journal.pone.0229293)
Supplement: S1 File — (XLSX) [file pone.0229293.s001.xlsx]

## Sheet: Figure 4A
		IGF	&	actin							HGF									VEGF
											SDF
		IGF
		Highlighted bands were shown in the Figure 4A
