# Supplementary material for: Correction: Reversal of Ischemic Cardiomyopathy with Sca-1+ Stem Cells Modified with Multiple Growth Factors
Source: PLoS One. 2020 Feb 11;15(2):e0229293. doi: 10.1371/journal.pone.0229293 (PMC7012422; doi:10.1371/journal.pone.0229293)
Supplement: S2 File — (XLSX) [file pone.0229293.s002.xlsx]

## Sheet: File S2
		Black is 0, White is 65535
	actin	#	IDV	%*	AREA	AVG	-BACKGROUND	ratio to actiin	ratio to control		average	STDEV
		1n	30970948	8.8	799	38762	24991291	1
		2n	31561659	9	799	39501	25582002	1
		3n	31383958	9	799	39279	25404301	1
		4n	31783990	9.1	799	39780	25804333	1
		5n	31830605	9.1	799	39838	25850948	1
		6n	31800689	9.1	799	39801	25821032	1
		7n	28458171	8.1	799	35617	22478514	1
		8n	27645692	7.9	799	34600	21666035	1
		background	5979657	1.7	799	7484	0
	IGF	1n	8688410	2.5	799	10874	2708753	0.108388	0.143258	DMEM	0.158268	0.0212261
		2n	9333441	2.7	799	11681	3353784	0.131099	0.173277
		3n	9930791	2.8	799	12429	3951134	0.15553	0.205567	Sc Sca1+	0.192315	0.0187419
		4n	9475543	2.7	799	11859	3495886	0.135477	0.179062
		5n	13254675	3.8	799	16589	7275018	0.281422	0.371961	GF Sca1+	0.372428	0.036001
		6n	13963215	4	799	17476	7983558	0.309188	0.40866
		7n	11705286	3.3	799	14650	5725629	0.254716	0.336663
		8n	22371962	6.4	799	28000	16392305	0.75659
		Black is 0, White is 65535
	HGF	#	IDV	%*	AREA	AVG
		1n	5702292	6.7	800	7128	-275947	-0.0110417	-0.0138422	DMEM	-0.017163	0.00469624
		2n	5560241	6.5	800	6950	-417998	-0.0163395	-0.0204837
		3n	5635279	6.6	800	7044	-342960	-0.0135001	-0.0169241	Sc Sca1+	-0.00976893	0.0101189
		4n	5924438	7	800	7406	-53801	-0.00208496	-0.00261377
		5n	11164204	13.1	800	13955	5185965	0.20061	0.251491	GF Sca1+	0.250343	0.0750649
		6n	12668727	14.9	800	15836	6690488	0.25911	0.324828
		7n	9110942	10.7	800	11389	3132703	0.139364	0.174711
		8n	23260892	27.4	800	29076	17282653	0.797684
		background	5978239	7	800	7473	0
		Black is 0, White is 255
		#	IDV	%*	AREA	AVG
	SDF	1n	138836	5.6	782	178	32442	0.00129813	0.448399	DMEM	0.476175	0.0392807
		2n	133955	5.4	782	171	37323	0.00145896	0.50395
		3n	132585	5.4	782	170	38693	0.00152309	0.526103	Sc Sca1+	0.48253	0.0616223
		4n	138486	5.6	782	177	32792	0.00127079	0.438956
		5n	134785	5.5	782	172	36493	0.00141167	0.487617	GF Sca1+	0.528173	0.083251
		6n	135922	5.5	782	174	35356	0.00136927	0.472972
		7n	130675	5.3	782	167	40603	0.0018063	0.623931
		8n	108554	4.4	782	139	62724	0.00289504	1
		BACKGROUND	171278	7.1	782	222	0
	VEGF	1n	173242	7	782	222	581	2.32481e-05	0.00868543	DMEM	0.00594184	0.00388002
		2n	173604	7	782	222	219	8.56071e-06	0.00319826
		3n	172018	7	782	220	1805	7.1051e-05	0.0265445	Sc Sca1+	0.021655	0.00691468
		4n	172665	7	782	221	1158	4.48762e-05	0.0167656
		5n	141827	5.8	782	181	31996	0.00123771	0.462406	GF Sca1+	0.466563	0.0690526
		6n	136667	5.5	782	175	37156	0.00143898	0.5376
		7n	149775	6.1	782	192	24048	0.00106982	0.399683
		8n	115830	4.7	782	148	57993	0.00267668	1
		BACKGROUND	173823
		IDV=Integrated Density Value s=standard
				average					STDEV
				HGF	IGF-1	SDF-1α	VEGF		HGF	IGF-1	SDF-1α	VEGF
			DMEM	0.01	0.158268	0.46	0.00594184		0.00469624	0.0212261	0.03	0.00388002
			Sc Sca1+	0.01	0.192315	0.52	0.021655		0.0101189	0.0187419	0.07	0.00691468
			GF Sca1+	0.250343	0.372428	0.66	0.466563		0.0750649	0.036001	0.06	0.0690526
